# Supplementary material for: Immunisation Using Novel DNA Vaccine Encoding Virus Membrane Fusion Complex and Chemokine Genes Shows High Protection from HSV-2
Source: Viruses. 2022 Oct 22;14(11):2317. doi: 10.3390/v14112317 (PMC9698128; doi:10.3390/v14112317)
Supplement: Supplementary file 1 [file viruses-14-02317-s001.zip]

Archive with 1 entries (1 files):
- viruses-1974972-supplementary.pdf
